# Supplementary material for: Design and Characterization of Recombinant and Chimeric BoNT/A Neurotoxins with Receptor-Binding Domain Grafting
Source: Toxins (Basel). 2026 Apr 29;18(5):205. doi: 10.3390/toxins18050205 (PMC13211482; doi:10.3390/toxins18050205)
Supplement: Supplementary file 1 [file toxins-18-00205-s001.zip]

Archive with 1 entries (1 files):
- toxins-4264705-supplementary.pdf
